# Supplementary material for: Engineering Selenium–Chitosan Nanoparticles for Enhanced Hepatic Delivery of Sunitinib and Improved In Vitro Anticancer Activity in Hepatocellular Carcinoma Models
Source: Pharmaceuticals (Basel). 2026 Jun 5;19(6):898. doi: 10.3390/ph19060898 (PMC13304551; doi:10.3390/ph19060898)
Supplement: Supplementary file 1 [file pharmaceuticals-19-00898-s001.zip]

Archive with 1 entries (1 files):
- pharmaceuticals-4328549-supplementary.pdf
